# Supplementary material for: The Cystic Fibrosis Upper and Lower Airway Metagenome
Source: Microbiol Spectr. 2023 Mar 9;11(2):e03633-22. doi: 10.1128/spectrum.03633-22 (PMC10101124; doi:10.1128/spectrum.03633-22)
Supplement: Supplemental file 2 — Table S1. Download spectrum.03633-22-s0002.xlsx, XLSX file, 0.01 MB [file spectrum.03633-22-s0002.xlsx]

## Sheet: Tabelle1
Table S1. CF patients' characteristics at the day of sampling
Patient	CFTR genotype	CF related diabetes	any previous sinus surgery	inhaled antibiotics
PIAM1	F508del / F508del	no	no	yes
PIAM2	F508del / F508del	no	no	no
PIAM3	F508del / 2184insA	no	no	no
PIAM4	F508del / 2143delT	yes	no	no
PIAM6	F508del / I507del	no	no	yes
PIAM7	F508del / F508del	no	no	yes
PIAM8	F508del / F508del	no	no	no
PIAM9	F508del / F508del	no	no	no
PIAM11	621+1G>T / 3171insC	yes	no	no
PIAW1	F508del / F508del	no	yes	no
PIAW2	F508del / G542X	no	no	no
PIAW3	F508del / R347P	no	no	no
PIAW4	F508del / F508del	no	no	no
PIAW5	F508del / F508del	no	no	yes
PIAW6	F508del / F508del	no	no	yes
PIAW7	F508del / F508del	no	no	yes
PIAW8	F508del / F508del	no	no	no
PIAW9	F508del / F508del	no	yes	no
PIAW10	F508del / F508del	no	no	yes
PIAW11	F508del / F508del	no	yes	yes
PIAW12	F508del / F508del	no	no	no
PIBM1	F508del / F508del	no	yes	no
PIBM2	2143delT / CFTRdele2,3	no	yes	no
PIBM3	F508del / F508del	no	no	yes
PIBM4	F508del / F508del	no	yes	no
PIBM5	F508del / F508del	no	no	yes
PIBW1	F508del / F508del	no	yes	no
PIBW2	F508del / F508del	no	yes	yes
PIBW3	F508del / CFTRdele13,14a	no	no	no
PIBW4	F508del / F508del	no	yes	yes
PICM1	F508del / F508del	yes	yes	yes
PICM2	F508del / CFTRdele2,3	no	no	yes
PICM3	F508del / F508del	yes	no	yes
PICM4	F508del / F508del	yes	no	yes
PICM5	F508del / F508del	yes	no	yes
PICM6	F508del / F508del	yes	yes	yes
PICM7	F508del / S977P	no	yes	yes
PICW2	F508del / F508del	yes	no	yes
PICW3	F508del / F508del	no	no	yes
PICW4	F508del / CFTRdele2,3	yes	yes	yes
PICW5	F508del / R553X	no	no	yes
PICW6	F508del / R581X	no	no	no
PICW7	F508del / F508del	no	yes	yes
PICW8	F508del / F508del	no	no	yes
PICW9	F508del / F508del	no	no	no
PSAM1	F508del / M1101K	no	no	yes
PSAM3	E379X / 3849+10kb C>T	no	no	no
PSAM4	F508del / 3272-26 A>G	no	no	no
PSAM5	F508del / R347P	no	yes	yes
PSAM6	F508del / R347P	no	no	no
PSAM7	F508del / 3849+10kb C>T	no	yes	yes
PSAW1	F508del / 3849+10kb C>T	no	no	yes
PSAW2	F508del / M1101K	no	no	yes
PSAW3	unknown / D1152H	no	no	no
PSAW4	E379X / 3849+10kb C>T	no	no	no
PSAW5	F508del / R347P	no	no	yes
PSAW6	F508del / R117H-7T	no	no	no
PSBM2	F508del / R347P	no	yes	no
PSBM3	F508del / R117H-7T	no	no	no
PSBM4	F508del / F206W	no	yes	no
PSBW1	1898+3 A>G / 1898+3 A>G	no	no	no
PSBW2	F508del / T1299I	no	no	no
PSCM2	2043delG / 2789+5 G>A	no	yes	no
PSCM3	F508del / R117H-7T	no	no	no
PSCW1	F508del / R347P	no	no	yes
PSCW2	N1303K / 3849+10kb C>T	no	no	yes
Group	n	CF-related diabetes	Previous sinus surgery	inhaled antibiotics
PI_A	21	2	8	8
PI_B	10	0	5	5
PI_C	15	7	13	13
PS_A	12	0	6	6
PS_B	5	0	0	0
PS_C	4	0	0	0
