# Supplementary material for: The Cystic Fibrosis Upper and Lower Airway Metagenome
Source: Microbiol Spectr. 2023 Mar 9;11(2):e03633-22. doi: 10.1128/spectrum.03633-22 (PMC10101124; doi:10.1128/spectrum.03633-22)
Supplement: Supplemental file 3 — Table S2. Download spectrum.03633-22-s0003.xlsx, XLSX file, 0.02 MB [file spectrum.03633-22-s0003.xlsx]

## Sheet: Table_S2_metadata_healthy_cohor
sample_name	patient_id	gender	age	height	weight	BMI	allergies	smoking_status	living_environment
			[yrs]	[m]	[kg]	[kg/m2 ]	(no=1; yes=2)	(nonsmoker=1; smoker=2)	(city=1; countryside=2)
Sp_649	649	m	20	1.83	68	20.31	1	1	1
Sp_205	205	f	21	1.67	54	19.36	2	1	1
Sp_708	708	m	46	1.78	111	35.03	1	1	1
Sp_827	827	m	13	1.6	55	21.48	1	1	1
Sp_860	860	m	25	1.75	75	24.49	1	1	1
Sp_951	951	m	28	1.85	96	28.05	1	1	1
Sp_799	799	f	45	1.63	54	20.32	2	1	1
Sp_466	466	f	34	1.72	65	21.97	1	1	1
Sp_747	747	m	27	1.93	85	22.82	1	1	1
Sp_291	291	f	36	1.64	60	22.31	2	1	1
Sp_147	147	f	19	1.8	70	21.6	1	1	1
Sp_85	85	m	57	1.78	79	24.93	1	1	1
Sp_647	647	m	27	1.76	63	20.34	2	1	1
Sp_891	891	f	27	1.71	65	22.23	1	1	1
Sp_876	876	f	26	1.72	90	30.42	1	1	1
Sp_568	568	f	29	1.64	57	21.19	1	1	1
Sp_217	217	m	26	1.89	85	23.8	1	1	1
Sp_325	325	m	28	1.82	73	22.04	2	1	1
Sp_822	822	m	42	1.87	87	24.88	1	1	1
Sp_188	188	f	23	1.7	61	21.11	1	1	1
Sp_815	815	m	32	1.79	82	25.59	2	1	1
Sp_319	319	f	28	1.68	63	22.32	1	1	1
Sp_170	170	m	32	1.74	78	25.76	2	1	1
Sp_279	279	m	25	1.78	85	26.83	2	1	1
Sp_462	462	f	25	1.76	63	20.34	1	1	1
Sp_825	825	f	21	1.75	70	22.86	2	1	1
Sp_508	508	f	34	1.67	60	21.51	1	1	1
Sp_941	941	f	28	1.65	70	25.71	2	2	1
Sp_870	870	m	35	1.78	73	23.04	1	1	1
Sp_84	84	f	22	1.57	41	16.63	1	1	1
Sp_400	400	f	42	1.57	53	21.5	2	1	1
Sp_287	287	f	55	1.7	71	24.57	1	1	1
Sp_862	862	m	23	1.86	83	23.99	1	1	1
Sp_17	17	m	29	1.93	84	22.55	1	1	1
Sp_613	613	m	28	1.81	94	28.69	1	1	1
Sp_104	104	m	30	1.85	83	24.25	1	1	1
Sp_155	155	m	45	1.71	70	23.94	1	2	1
Sp_743	743	f	32	1.68	75	26.57	2	1	1
Sp_767	767	f	28	1.71	68	23.26	1	1	1
Sp_112	112	f	59	1.77	72	22.98	1	1	1
Sp_983	983	f	21	1.71	60	20.52	1	1	1
Sp_782	782	f	28	1.67	100	35.86	1	1	1
Sp_115	115	m	51	1.74	73	24.11	2	2	1
Sp_339	339	f	49	1.72	54	18.25	1	1	1
Sp_700	700	f	56	1.6	68	26.56	2	1	1
Sp_236	236	m	36	1.8	70	21.6	1	1	1
Sp_452	452	f	23	1.62	63	24.01	1	1	1
Sp_795	795	f	24	1.69	55	19.26	1	1	1
Sp_889	889	m	24	1.81	78	23.81	1	1	1
Sp_10	10	f	23	1.79	78	24.34	1	1	1
Sp_938	938	f	21	1.7	54	18.69	1	1	1
Sp_281	281	m	24	1.96	115	29.94	2	2	1
Sp_169	169	f	19	1.84	63	18.61	2	1	1
Sp_88	88	f	19	1.78	82	25.88	1	1	1
Sp_349	349	f	49	1.75	62	20.24	2	1	1
Sp_33	33	f	23	1.69	70	24.51	1	1	1
Sp_416	416	f	33	1.69	79	27.66	1	2	1
Sp_854	854	f	23	1.58	67	26.84	1	1	1
Sp_593	593	m	16	1.83	61	18.21	1	1	1
Sp_944	944	m	12	1.5	36	16	2	1	1
Sp_917	917	m	13	1.65	60	22.04	1	1	1
Sp_440	440	m	13	1.73	70	23.39	1	1	1
Sp_148	148	f	41	1.64	64	23.8	2	1	1
Sp_828	828	f	14	1.6	61	23.83	1	1	1
Sp_869	869	f	15	1.6	55	21.48	1	1	1
Sp_95	95	m	16	1.89	75	21	1	1	1
Sp_151	151	f	17	1.73	59	19.71	2	1	1
Sp_191	191	f	47	1.85	84	24.54	2	1	1
Sp_752	752	m	11	1.48	35	15.98	1	1	1
Sp_238	238	m	15	1.83	64	19.11	1	1	1
Sp_366	366	m	18	1.76	80	25.83	2	1	1
Sp_885	885	f	15	1.64	52	19.33	1	1	1
Sp_475	475	m	16	1.75	62	20.24	1	1	1
Sp_181	181	f	14	1.7	52	17.99	1	1	1
Sp_230	230	m	14	1.77	60	19.15	1	1	1
Sp_430	430	f	11	1.52	39	16.88	1	1	1
Sp_834	834	m	10	1.38	28	14.7	1	1	1
Sp_688	688	f	18	1.65	47	17.26	2	1	1
Sp_770	770	m	16	1.85	58	16.95	1	1	1
Sp_899	899	m	16	2.03	80	19.41	1	1	1
Sp_985	985	m	13	1.74	50	16.51	2	1	1
Sp_228	228	f	13	1.69	45	15.76	2	1	1
Sp_119	119	m	13	1.7	44	15.22	2	1	1
Sp_657	657	f	15	1.52	44	19.04	1	1	1
Sp_617	617	f	15	1.7	68	23.53	1	1	1
Sp_383	383	m	11	1.57	40	16.23	1	1	1
Sp_939	939	f	16	1.65	50	18.37	2	1	1
Sp_302	302	f	17	1.75	64	20.9	1	1	1
Sp_925	925	m	27	1.73	80	26.73	1	1	1
Sp_223	223	m	12	1.55	43	17.9	1	1	1
Sp_480	480	f	11	1.49	36	16.22	1	1	1
Sp_692	692	m	15	1.76	62	20.02	1	1	1
Sp_322	322	f	17	1.67	58	20.8	2	1	1
Sp_896	896	m	49	1.85	81	23.67	2	1	1
Sp_774	774	f	17	1.77	62	19.79	1	1	1
Sp_586	586	m	34	1.72	73	24.68	1	1	1
Sp_488	488	m	30	1.81	70	21.37	1	1	1
Sp_812	812	m	38	1.84	82	24.22	2	1	1
Sp_641	641	f	47	1.73	67	22.39	1	1	1
Sp_122	122	m	16	1.85	85	24.84	2	1	1
Sp_346	346	f	17	1.67	60	21.51	2	1	1
Sp_760	760	m	17	1.87	82	23.45	1	1	1
Sp_71	71	f	12	1.5	42	18.67	1	1	1
Sp_41	41	f	18	1.76	78	25.18	1	1	1
Sp_907	907	f	17	1.68	52	18.42	1	1	1
Sp_415	415	m	28	1.8	88	27.16	1	1	1
Sp_748	748	m	15	1.73	50	16.71	1	1	1
Sp_529	529	m	17	1.8	77	23.77	1	1	1
Sp_599	599	f	11	1.5	36	16	1	1	1
Sp_633	633	m	10	1.4	34	17.35	2	1	1
Sp_756	756	f	45	1.76	69	22.28	1	1	2
Sp_348	348	m	32	1.81	83	25.34	1	1	2
Sp_496	496	f	42	1.63	60	22.58	1	1	2
Sp_358	358	f	55	1.74	70	23.12	2	1	2
Sp_713	713	m	40	1.93	91	24.43	1	1	2
Sp_636	636	f	55	1.75	97	31.67	1	1	2
Sp_712	712	m	34	1.9	82	22.71	2	1	2
Sp_604	604	f	42	1.66	70	25.4	1	1	2
Sp_256	256	f	54	1.68	64	22.68	2	1	2
Sp_484	484	f	34	1.72	61	20.62	2	1	2
Sp_215	215	f	28	1.69	58	20.31	1	1	2
Sp_66	66	f	53	1.59	56	22.15	2	1	2
Sp_212	212	f	25	1.79	67	20.91	2	1	2
Sp_157	157	m	20	1.82	75	22.64	1	1	2
Sp_110	110	f	22	1.6	53	20.7	1	1	2
Sp_473	473	m	42	1.85	108	31.56	1	1	2
Sp_192	192	f	55	1.65	64	23.51	1	1	2
Sp_165	165	f	24	1.73	68	22.72	1	1	2
Sp_878	878	f	10	1.58	41	16.42	2	1	2
Sp_50	50	f	32	1.77	75	23.94	1	1	2
Sp_312	312	f	17	1.65	62	22.77	1	1	2
Sp_823	823	m	16	1.78	57	17.99	1	1	2
Sp_947	947	f	17	1.62	51	19.43	1	1	2
Sp_856	856	f	14	1.65	68	24.98	2	1	2
Sp_399	399	m	46	1.78	60	18.94	1	1	2
Sp_729	729	f	12	1.63	48	18.07	2	1	2
Sp_792	792	f	16	1.67	65	23.31	1	1	2
Sp_738	738	m	16	1.76	71	22.92	2	1	2
Sp_932	932	m	17	1.75	69	22.53	1	1	2
Sp_240	240	m	11	1.5	35	15.56	1	1	2
Sp_493	493	m	19	1.85	63	18.41	2	1	NA
Sp_858	858	f	47	1.74	106	35.01	2	1	NA
Sp_320	320	f	31	1.53	61	26.06	1	2	NA
Sp_768	768	f	41	1.7	72	24.91	2	2	NA
Sp_611	611	m	49	1.71	68	23.26	1	1	NA
Sp_758	758	m	53	1.9	89	24.65	1	1	NA
Sp_387	387	m	27	1.8	70	21.6	2	1	NA
Sp_554	554	f	28	1.65	65	23.88	1	1	NA
Sp_414	414	m	50	1.83	80	23.89	2	2	NA
Sp_246	246	m	40	1.87	72	20.59	1	1	NA
Sp_663	663	f	52	1.7	63	21.8	1	1	NA
Sp_35	35	f	27	1.72	62	20.96	1	1	NA
Sp_408	408	m	29	1.83	80	23.89	1	1	NA
Sp_694	694	m	19	1.73	61	20.38	2	1	NA
Sp_757	757	m	21	1.84	83	24.52	2	1	NA
Sp_45	45	f	32	1.58	51	20.43	2	1	NA
Sp_612	612	m	25	1.86	65	18.79	1	1	NA
