# Supplementary material for: The Cystic Fibrosis Upper and Lower Airway Metagenome
Source: Microbiol Spectr. 2023 Mar 9;11(2):e03633-22. doi: 10.1128/spectrum.03633-22 (PMC10101124; doi:10.1128/spectrum.03633-22)
Supplement: Supplemental file 4 — Table S3. Download spectrum.03633-22-s0004.xlsx, XLSX file, 0.01 MB [file spectrum.03633-22-s0004.xlsx]

## Sheet: targets and primers
Table S3. Information on qPCR approach
Target loci and primer sequences
Species	Target locus	Primer pair	Primer sequences	Product size [bp]	Reference	Comment
Homo sapiens	RNase P subunit 30 (RPP30)	HS1	HS1F: AGATTTGGACCTGCGAGCG	65	Profaizer T and Slev P, Clin Chem 2020 (PMID: 31672859)	not used for quantification, as all reactions with human DNA in the template generated a product > 100 bp in larger amounts than the expected 65 bp product
			HS1R: GAGCGGCTGTCTCCACAAGT
	IFNg receptor	HS2	HS2F: GGAGAAGACTATTTTCTGGTGGCTTC	279	Labenski HC et al., Eur J Hum Genet 2011 (PMID: 21731057)	used for quantification, although the human genome contains four copies of the target
			HS2R: CAGAATGAGGTTTGAACCAGAA
Staphylococcus aureus	S. aureus gene femA	SA2	SA2F: TGCCTTTACAGATAGCATGCCA	142	Johnson EJ et al., PLoS One 2016 (PMID: 26808658)
			SA2R: AGTAAGTAAGCAAGCTGCAATGACC
Pseudomonas aeruginosa	P. aeruginosa ORF PA2875	PA1	PA1F: AGTTTCCAGCGCATCCAGTT	100	Costaglioli P et al., Mol Cell Probes 2014 (PMID: 24075879)	not used for quantification, too many unspecific products generated by the qPCRs
			PA1R: CGGGATGGAAGACGAATTG
	P. aeruginosa gene gyrB	PA3	PA3F: GGTGTTCGAGGTGGTGGATA	71	Tavernier S and Coenye T, PeerJ 2015 (PMID: 25755923)
			PA3R: TGGTGATGCTGATTTCGCTG
Haemophilus influenzae	H. influenzae gene fucK	HI1	HI1F: ATGGCGGGAACATCAATGA	102	Gadsby NJ et al., Clin Microbiol Infect 2015 (PMID: 25980353)
			HI1R: ACGCATAGGAGGGAAATGGTT
Rothia mucilaginosa	R. mucilaginosa 16S rDNA	RM1	RM1F: GTTAGCAGGGAAGAAGAGAGAT	188	Keisuke N et al., JJ S E D P 2018 (http://hdl.handle.net/10130/4543)	three copies/ribosomal gene clusters in R. mucilaginosa genome
			RM1R: CGTACCCACTGCAATACACGGA
Prevotella melaninogenica	P. melaninogenica 16S rDNA	PM1	PM1F: GTGGGATAACCTGCCGAAAG	91	Martin FE et al., J Clin Microbiol 2002 (PMID: 11980945)	four copies/ribosomal gene clusters in P. melaninogenica genome
			PM1R: CCCATCCATTACCGATAAATCTTTA
Veillonella atypica	V. atypica gene rpoB	VATY1	VATY1F: TCTCTTGTTGAAGAATTAGAACGC	384	Igarashi E et al., Oral Microbiol Immunol 2009 (PMID: 19572893)
			VEIL1R: GTGTAACAAGGGAGTACGGACC

## Sheet: qPCR setup
Table S3. Information on qPCR reactions
qPCR composition									pimer concentrations
1 µL Template DNA (10 ng/µL)			replaced by 1 µL bidest. H2O in case of negative controls						Primer	stock solution	in reaction mix
2 µL forward primer (4 µM or 7 µM)
2 µL reverse primer (4 µM or 7 µM)
10 µL 2x SYBR Green RT-PCR premix									HS1F	4 µM	400 nM
5 µL H2O									HS1R	4 µM	400 nM
20 µL total volume									HS2F	4 µM	400 nM
									HS2R	4 µM	400 nM
									SA2F	4 µM	400 nM
									SA2R	7 µM	700 nM
qPCR program
									PA1F	4 µM	400 nM
initial:									PA1R	4 µM	400 nM
95 °C for 600 s
									PA3F	7 µM	700 nM
40 cycles à:									PA3R	4 µM	400 nM
95 °C for 15 s
60°C for 60 s									HI1F	4 µM	400 nM
72°C for 60 s									HI1R	4 µM	400 nM
end:									RM1F	4 µM	400 nM
95°C for 15 s									RM1R	7 µM	700 nM
60°C for 60 s
									PM1F	7 µM	700 nM
									PM1R	7 µM	700 nM
									VATY1F	7 µM	700 nM
									VEIL1R	7 µM	700 nM

## Sheet: artifical template mixes
Table S3. Information on qPCR reactions
artifical DNA mixes used in qPCRs
Mix AM1			Mix AM2			Mix AM3			Mix AM4			Mix AM5
proportion	DNA		proportion	DNA		proportion	DNA		proportion	DNA		proportion	DNA
0.2	H. sapiens		0.9	H. sapiens		0.8	H. sapiens		0.7	H. sapiens		0.5	H. sapiens
0.2	S. aureus		0.05	S. aureus					0.2	S. aureus		0.2	S. aureus
0.2	P. aeruginosa		0.05	P. aeruginosa		0.1	P. aeruginosa					0.2	P. aeruginosa
0.2	R. mucilaginosa					0.1	R. mucilaginosa		0.1	R. mucilaginosa		0.1	R. mucilaginosa
0.2	P. putida*
	*: not present in any metagenome sample, added as "foreign" DNA
