# Supplementary material for: The Cystic Fibrosis Upper and Lower Airway Metagenome
Source: Microbiol Spectr. 2023 Mar 9;11(2):e03633-22. doi: 10.1128/spectrum.03633-22 (PMC10101124; doi:10.1128/spectrum.03633-22)
Supplement: Supplemental file 8 — Data Set S3. Download spectrum.03633-22-s0008.xlsx, XLSX file, 0.02 MB [file spectrum.03633-22-s0008.xlsx]

## Sheet: Tabelle1
Data set 3: Cytokine levels in induced sputum samples
Sample pseudonym:	MPIAM1.3_S	MPIAM5.6_S	MPIAM6.2_S	MPIAM7.6_S	MPIAM7.7_S	MPIAM8.1_S	MPIAM9.1_S	MPIAM10.1_S	MPIAW8.1_S	MPIAW10.1 _S	MPIAW10.2_S	MPIBM5.1_S	MPICM3.1_S	MPICM4.1_S	MPICM5.1_S	MPICM7.1_S	MPICM7.2_S	MPICW1.2_S	MPICW4.2_S	MPICW4.3_S	MPICW6.1_S	MPICW7.1_S	MPSAM1.6_S	MPSAM5.2_S	MPSAW2.7_S	MPSBM4.2_S	MPSBW2.2_S	MPSCM3.1_S	MPSCW1.4_S
Patient data:
Sex	m	m	m	m	m	m	m	m	f	f	f	m	m	m	m	m	m	f	f	f	f	f	m	m	f	m	f	m	f
Pancreatic status	PI	PI	PI	PI	PI	PI	PI	PI	PI	PI	PI	PI	PI	PI	PI	PI	PI	PI	PI	PI	PI	PI	PS	PS	PS	PS	PS CFTRD	PS	PS
Age (at sampling time)	16.1287	15.4743	15.9617	18.5599	18.757	12.742	9.11431	16.564	13.9493	15.3593	15.5893	21.6427	33.629	42.9952	41.5168	35.1348	35.4031	37.755	40.0548	40.3231	29.3826	31.6057	19.0472	14.8474	15.7372	27.1951	22.0808	30.9158	46.8611
FEV1 centile (t=0)	95	34.8485	17.4242	10.6061	11.3636	71.9697	78.169	18.9394	78.7879	49.2424	36.3636	68.1818	11.3636	18.3099	24.6479	4.04624	9.24855	59.8592	7.24638	8.21256	75	17.4242	53.0303	40.1515	23.4848	43.1818	44.697	84.0909	18.3099
FEV1 centile (average)	71.9697	27.2727	13.6364	8.33333	8.33333	59.8485	78.169	15.1515	81.0606	41.6667	42.4242	68.1818	20.4545	18.3099	26.0563	5.78035	5.78035	70.4225	7.24638	7.24638	75	17.4242	46.9697	42.4242	20.4545	41.6667	48.4848	84.0909	18.3099
BMI centile (t=0)	52.2727	63.6364	12.8788	54.5455	37.8788	67.4242	77.4648	13.6364	56.8182	15.9091	13.6364	71.2121	98	11.2676	31.6901	86.3636	87.1212	62.6761	39.4366	39.4366	80.303	69.697	70.4545	18.9394	16.6667	80.303	39.3939	62.1212	19.7183
BMI centile (average)	52.2727	61.3636	11.3636	30.303	37.8788	60.6061	87.3239	8	60.6061	17.4242	11.3636	71.2121	95	13.3803	28.8732	86.3636	87.1212	73.2394	33.0986	33.0986	80.303	71.9697	50	12.8788	23.4848	78.7879	35.6061	62.1212	33.0986
Disease centile (t=0)	76.6728	51.303	15.321	39.2918	27.9637	69.734	77.8177	16.5023	68.6871	36.5918	27.4615	69.7134	69.7608	15.2021	28.3882	61.1353	61.9501	61.2838	28.3528	28.4841	77.6968	50.8	62.3541	31.3914	20.3632	64.4719	42.129	73.9267	19.0271
Disease centile (average)	62.897	47.4831	12.5515	22.2229	27.4249	60.2285	82.873	12.1155	71.5679	31.9352	31.056	69.7134	68.7146	16.0356	27.5009	61.2049	61.7394	71.8448	23.9586	23.9586	77.6968	52.3605	48.5085	31.3503	22.0219	63.0224	42.5357	73.9267	26.7467
Cytokine levels:
IL1β pg/mL (0,49-2000)	<0.49	<0.49	<0.49	<0.49	4.4	<0.49	<0.49	<0.49	<0.49	<0.49	3.5	5.2	8	5.7	<0.49	<0.49	3.8	<0.49	<0.49	<0.49	<0.49	2.6	/	<0.49	<0.49	<0.49	3.4	4.5	<0.49
IL6 pg/mL (0,18-750)	12.4	9.6	8.3	8.3	10.5	6.1	8.3	9.7	9.9	<0.18	2.9	4.6	<0.18	21.8	6.2	3.6	6.8	9.7	8.7	8.7	6.4	9.5	9.8	7	5.7	7.2	7	8.1	6.4
IL8 pg/mL (0,31-1250)	104.2	68.6	59.8	54.5	117.2	42.4	37.3	107	81.4	48.1	42.3	43.3	20.6	146.3	16.4	14.1	47.7	116.3	95.4	95.4	38.9	125.6	61.8	38.6	30.5	107.4	71	151.4	42.1
NE ng/mL (15,6-1000)	809.1	610.8	227.4	292.7	482.2	213.5	164.6	381.9	441.8	93.7	91.8	144.4	144.9	331.2	57.7	46.7	396.6	391.5	499.8	499.8	115.4	>1000	218.1	108.7	124.8	198.3	618.2	318.6	48.2
MPO ng/mL (15,6-10000)	900.8	522.7	>1000	301.7	/	356.2	206.8	542.8	<15.6	221.8	/	>1000	52.5	<15.6	29.4	>1000	/	592.2	147.1	147.1	77.6	440	>1000	<15.6	<15.6	163	428.4	147.1	<15.6
MMP-9 pg/mL (14-10000)	6513.81	4010.1	1921.19	1975.16	/	350.31	952.17	3440.29	1387.89	2690.01	/	682.74	435.59	>10000	346.28	196.19	/	2719.33	5397.09	5397.09	894.58	3755.73	2435.95	710.6	145.92	1358.04	7178.05	9744.18	220.4
TIMP-1 pg/mL (20-20000)	2610.91	475.27	5103.09	2771.46	/	9680.35	2618.99	3233.77	5280.07	3341.53	/	<20	5742.95	4118.15	810.44	1092.35	/	>20000	7163.36	7163.36	3768.49	>20000	5475.74	1651.21	2556.54	>20000	3463.76	4360.02	2668.95
Gray columns: samples randomly selected for PCA analysis
